# Supplementary material for: The Perspectives of Individuals with Chronic Stroke on Motor Recovery: A Qualitative Analysis
Source: Healthcare (Basel). 2024 Jul 31;12(15):1523. doi: 10.3390/healthcare12151523 (PMC11312011; doi:10.3390/healthcare12151523)
Supplement: Supplementary file 1 [file healthcare-12-01523-s001.zip]

Archive with 1 entries (1 files):
- healthcare-3127112-File S1-supplementary.pdf
